# Supplementary material for: Fully Immersive Virtual Reality-Based Cognitive Remediation for Adults with Psychosocial Disabilities: A Systematic Scoping Review of Methods Intervention Gaps and Meta-Analysis of Published Effectiveness Studies
Source: Int J Environ Res Public Health. 2023 Jan 14;20(2):1527. doi: 10.3390/ijerph20021527 (PMC9864668; doi:10.3390/ijerph20021527)
Supplement: Supplementary file 1 [file ijerph-20-01527-s001.zip]

Archive with 1 entries (1 files):
- ijerph-2123194-supplementary.pdf
